# Supplementary material for: An Ex Vivo ‘Leaky Skin’ Model to Study Early Events Induced by Staphylococcus aureus Protease
Source: Microorganisms. 2026 Jun 1;14(6):1244. doi: 10.3390/microorganisms14061244 (PMC13304451; doi:10.3390/microorganisms14061244)
Supplement: Supplementary file 1 [file microorganisms-14-01244-s001.zip]

Archive with 1 entries (1 files):
- microorganisms-4303702-supplementary.pdf
